# Supplementary material for: Poor biosecurity could lead to disease outbreaks in animal populations
Source: PLoS One. 2018 Mar 7;13(3):e0193243. doi: 10.1371/journal.pone.0193243 (PMC5841743; doi:10.1371/journal.pone.0193243)
Supplement: S1 Code — (R) [file pone.0193243.s003.R]

rm(list=ls())
setwd("~/Dropbox/GrayLab/BiosecurityExp")

library("survival")

pdf(file="GloveSurvCurveAllFinal.pdf")

########## Process Data
# Load in raw data entered by Jenny into excel.
GLOVE.DATA.RAW <- read.csv("~/Dropbox/GrayLab/BiosecurityExp/GloveBiosecurityData.csv", nrows=621, header=TRUE)

# Extract columns of interest. Keep density treatment, glove change treatment, whether or not it was infected and studied in the experiment, and the number of days post exposure the animal died (value of 14 = euthanized).
GLOVE.DATA <- GLOVE.DATA.RAW[, c(4, 5, 7, 10)]

# Remove all records where animal was infected and used to expose other animals, but not tracked and remove infected column.
GLOVE.DATA <- GLOVE.DATA[GLOVE.DATA$Infected=="No", ]
GLOVE.DATA$Infected <- NULL

# Create a status variable indicating whether or not the animal actually dies on that day [0,14] or if it is to be censored [0,14+] and append to data set.
Status <- ifelse(GLOVE.DATA$Day_Die==14, 0, 1)
GLOVE.DATA <- cbind(GLOVE.DATA, Status)

# Coerce change and density treatments to factors and set reference levels.
GLOVE.DATA$Change <- factor(GLOVE.DATA$Change, 
                            levels=c("Yes", "No"))
GLOVE.DATA$Change <- relevel(GLOVE.DATA$Change, ref="Yes")

GLOVE.DATA$Density <- factor(GLOVE.DATA$Density, 
                             levels=c("Control", "5%", "10%", "20%", "40%"))
GLOVE.DATA$Density <- relevel(GLOVE.DATA$Density, ref="Control")

# Remove all density treatments that do not contain both "Yes" and "No" levels for change variable, remove deleted levels from factors, and reset reference levels. 
index.to.rem <- c(which(GLOVE.DATA$Change=="No" & GLOVE.DATA$Density=="5%"),
                  which(GLOVE.DATA$Change=="No" & GLOVE.DATA$Density=="20%"),
                  which(GLOVE.DATA$Change=="Yes" & GLOVE.DATA$Density=="Control"))
GLOVE.DATA.BALANCED <- GLOVE.DATA[-index.to.rem,]

GLOVE.DATA.BALANCED$Change <- factor(GLOVE.DATA.BALANCED$Change, 
                                     levels=c("Yes", "No"))
GLOVE.DATA.BALANCED$Change <- relevel(GLOVE.DATA.BALANCED$Change, ref="Yes")

GLOVE.DATA.BALANCED$Density <- factor(GLOVE.DATA.BALANCED$Density, 
                                      levels=c("10%", "40%"))
GLOVE.DATA.BALANCED$Density <- relevel(GLOVE.DATA.BALANCED$Density, ref="10%")

########## Q1) Is there a difference in suvival among all treatments? 
# Create a censored variable for use by survival functions and provide it to the cox proportional hazard model  where survival is predicted by change/no change and density.
Surv.Obj <- with(GLOVE.DATA, Surv(Day_Die, Status))
Cox.Model.Full <- coxph(Surv.Obj ~ Change + Density,
                        data=GLOVE.DATA)
summary(Cox.Model.Full)

(Log.Rank.Full. <- survdiff(Surv.Obj ~ Change + Density, 
                          data=GLOVE.DATA))

# Estimate survival curve via Kaplan Meier fxn in survfit and plot. 
(Curve.Full <- survfit(Surv.Obj ~ Change + Density, data=GLOVE.DATA))
plot(Curve.Full, 
     ylab="Survival Probability", 
     xlab="Time (Days)", 
     main="Glove Experiment; Survival by Change x Density", 
     lty=c(1,1,1,5,5,5,5), 
     lwd=2, 
     col=c("black", "green", "red", "blue", "green", "orange", "red"))
legend(x=0.5, 
       y=0.34, 
       legend=c("Yes, Control", "Yes, 10%", "Yes, 40%", "No, 5%", "No, 10%", "No, 20%", "No, 40%"), 
       lty=c(1,1,1,5,5,5,5), 
       lwd=2, 
       col=c("black", "green", "red", "blue", "green", "orange", "red"), 
       cex=0.9, 
       title="Treatment")

# Create a censored variable without unmatched densities for use by survival functions and provide it to the cox proportional hazard modelwhere survival is predicted by change/no change and density.
Surv.Obj.Balanced <- with(GLOVE.DATA.BALANCED, Surv(Day_Die, Status))
Cox.Model.Full.Balanced <- coxph(Surv.Obj.Balanced ~ Change + Density,
                                  data=GLOVE.DATA.BALANCED)
summary(Cox.Model.Full.Balanced)

# Estimate survival curve via Kaplan Meier fxn in survfit and plot. 
(Curve.Full.Balanced <- survfit(Surv.Obj.Balanced ~ Change + Density, data=GLOVE.DATA.BALANCED))
plot(Curve.Full.Balanced, 
     ylab="Survival Probability", 
     xlab="Time (Days)", 
     main="Glove Experiment; Survival by Change x Density", 
     lty=c(1,1,5,5), 
     lwd=2.5, 
     col=c("black", "gray55", "black", "gray55"))
legend(x=0.5, 
       y=0.222, 
       legend=c("Yes, 10%", "Yes, 40%", "No, 10%", "No, 40%"), 
       lty=c(1,1,5,5), 
       lwd=2.5, 
       col=c("black", "gray55", "black", "gray55"), 
       cex=0.9, 
       title="Treatment")
mtext("Matched Treatments Only", line=0.4)

########## Q2) Is there a difference among change/no change treatments? 
# Run a cox model blind to density to examine change no change treatment. Include ALL data.
#Cox.Model.Change.Only <- coxph(Surv.Obj ~ Change, data=GLOVE.DATA)
#summary(Cox.Model.Change.Only)

# Use Kaplan Meier function to estimate survival curve and plot.
#(Curve.Change.Only <- survfit(Surv.Obj ~ Change, data=GLOVE.DATA))
#plot(Curve.Change.Only, 
#     ylab="Survival Probability", 
#     xlab="Time (Days)", 
#     main="Glove Experiment; Survival by Change",
#     lwd=1.5, 
#     col=c("blue", "red"))
#legend(x=0.5, 
#       y=0.35, 
#       legend=c("Yes", "No"),
#       lwd=1.5, 
#       col=c("blue", "red"), 
#       cex=0.9)

# Run a cox model blind to density to examine change no change treatment. Include ony those density treatments for which both levels of change variabe observed.
Cox.Model.Change.Only.Balanced <- coxph(Surv.Obj.Balanced ~ Change, data=GLOVE.DATA.BALANCED)
summary(Cox.Model.Change.Only.Balanced)

# Use Kaplan Meier function to estimate survival curve and plot.
(Curve.Change.Only.Balanced <- survfit(Surv.Obj.Balanced ~ Change, data=GLOVE.DATA.BALANCED))
plot(Curve.Change.Only.Balanced, 
     ylab="Survival Probability", 
     xlab="Time (Days)", 
     main="Glove Experiment; Survival by Change",
     lwd=2.5, 
     col=c("gray", "black"))
legend(x=0.5, 
       y=0.17, 
       legend=c("Yes", "No"),
       lwd=2.5, 
       col=c("gray", "black"), 
       cex=0.9, 
       title="Change")
mtext("Averaged over 10% and 40% Densities.", line=0.4)

########## Q3) Is there a difference between control group and all other "yes" data lumped together.
# Create a new data table which only included observations where gloves WERE changed, and create a new, binary variable indicating whether or not that that observation was a control animal. 
GLOVE.DATA.YES <- GLOVE.DATA[which(GLOVE.DATA$Change=="Yes"),]
GLOVE.DATA.YES$Is.Control <- factor(ifelse(GLOVE.DATA.YES$Density=="Control", "Yes", "No"), levels=c("Yes", "No"))

# Create a new survival object and run a cox model where survival is predicted by whether or not you are a control.
Surv.Obj.Check.Controls <- with(GLOVE.DATA.YES, Surv(Day_Die, Status))
Cox.Model.Check.Controls <- coxph(Surv.Obj.Check.Controls ~ Is.Control, 
                                  data=GLOVE.DATA.YES)
summary(Cox.Model.Check.Controls)

(Log.Rank.Check.Controls <- survdiff(Surv.Obj.Check.Controls ~ Is.Control, 
                            data=GLOVE.DATA.YES))

# Estimate survival curves and plot.
Curve.Check.Controls <- survfit(Surv.Obj.Check.Controls ~ Is.Control, 
                                data=GLOVE.DATA.YES)

plot(Curve.Check.Controls, 
     ylab="Survival Probability", 
     xlab="Time (Days)", 
     main="Glove Experiment; Survival by Control Status",
     lwd=2, 
     col=c("black", "gray"))
legend(x=0.5, 
       y=0.17, 
       legend=c("Yes", "No"),
       lwd=2, 
       col=c("black", "gray"), 
       cex=0.9,
       title="Control?")
mtext("Change=Yes for all records.", line=0.4)

########## Q4) Is there a difference between density treatments for "no" data.
# Create a new data table which only included observations where gloves WERE changed, and create a new, binary variable indicating whether or not that that observation was a control animal. 
GLOVE.DATA.NO <- GLOVE.DATA[which(GLOVE.DATA$Change=="No"),]
GLOVE.DATA.NO$Density <- factor(GLOVE.DATA.NO$Density, levels=c("5%", "10%", "20%", "40%"))
GLOVE.DATA.NO$Change <- NULL

Surv.Obj.NoChange <- with(GLOVE.DATA.NO, Surv(Day_Die, Status))
Cox.Model.NoChange <- coxph(Surv.Obj.NoChange ~ Density, 
                            data=GLOVE.DATA.NO)
summary(Cox.Model.NoChange)

(Log.Rank.Density <- survdiff(Surv.Obj.NoChange ~ Density, 
                              data=GLOVE.DATA.NO))

Curve.NoChange <- survfit(Surv.Obj.NoChange ~ Density, 
                          data=GLOVE.DATA.NO)
plot(Curve.NoChange, 
     ylab="Survival Probability", 
     xlab="Time (Days)", 
     main="Glove Experiment; Survival by Density Treatment",
     lwd=2, 
     lty=c(1,2,1,2),
     col=c("gray80", "gray53", "gray27", "black"))
legend(x=0.5, 
       y=0.225, 
       legend=c("5%", "10%", "20%", "40%"),
       lwd=2,
       lty=c(1,2,1,2),
       col=c("gray80", "gray53", "gray27", "black"), 
       cex=0.9, title="Density")
mtext("Change=No for all records", line=0.5)

dev.off()
